# Supplementary material for: A Gravity-Triggered Liquid Metal Patch Antenna with Reconfigurable Frequency
Source: Micromachines (Basel). 2021 Jun 16;12(6):701. doi: 10.3390/mi12060701 (PMC8234692; doi:10.3390/mi12060701)
Supplement: Supplementary file 1 [file micromachines-12-00701-s001.zip]

Archive with 3 entries (3 files):
- Movie S1.mp4
- Supplementary Materials.pdf
- Table S2.xlsx
